# Supplementary material for: A Phase II Study Demonstrates No Feasibility of Adjuvant Treatment with Six Cycles of S-1 and Oxaliplatin in Resectable Esophageal Adenocarcinoma, with ERCC1 as Biomarker for Response to SOX
Source: Cancers (Basel). 2021 Feb 17;13(4):839. doi: 10.3390/cancers13040839 (PMC7922275; doi:10.3390/cancers13040839)
Supplement: Supplementary file 1 [file cancers-13-00839-s001.zip]

Archive with 2 entries (2 files):
- cancers-1022378 Supplemental_Proteomics_Data.xlsx
- cancers-1022378 Supplementary Appendix SOX study.pdf
