# Supplementary material for: A Phase II Study Demonstrates No Feasibility of Adjuvant Treatment with Six Cycles of S-1 and Oxaliplatin in Resectable Esophageal Adenocarcinoma, with ERCC1 as Biomarker for Response to SOX
Source: Cancers (Basel). 2021 Feb 17;13(4):839. doi: 10.3390/cancers13040839 (PMC7922275; doi:10.3390/cancers13040839)
Supplement: Supplementary file 1 [file cancers-13-00839-s001.zip › cancers-1022378 Supplemental_Proteomics_Data.xlsx]

## Sheet: NPX Proteomics Data
Panel	Assay	Sample_1001	Sample_1008	Sample_1012	Sample_1013	Sample_1014	Sample_1015	Sample_1017	Sample_1019	Sample_1020	Sample_1021	Sample_1022	Sample_1024	Sample_1028	Sample_1029	Sample_1030	Sample_1031	Sample_1032	Sample_1033	Sample_1035	Sample_1036	Sample_1037	Sample_201	Sample_203	Sample_1002	Sample_1003	Sample_1005	Sample_1006	Sample_1007	Sample_1018	Sample_1023	Sample_1025	Sample_1026	Sample_1027	Sample_1034	Sample_1038	Sample_202	Sample_3001	Sample_1009	Sample_1010	Man-Whitney U	Wilcoxon W	Z	P-val alive vs. deceased
	Vital_Status	Alive	Alive	Alive	Alive	Alive	Alive	Alive	Alive	Alive	Alive	Alive	Alive	Alive	Alive	Alive	Alive	Alive	Alive	Alive	Alive	Alive	Alive	Alive	Deceased	Deceased	Deceased	Deceased	Deceased	Deceased	Deceased	Deceased	Deceased	Deceased	Deceased	Deceased	Deceased	Deceased	Deceased	Deceased
Olink IMMUNO-ONCOLOGY	IL8	5.15691	6.37946	6.59246	5.47499	6.25509	7.60874	5.55683	5.19723	5.99709	5.27477	5.20877	6.52485	5.68792	6.41174	5.5935	5.63331	5.54284	5.31386	6.0976	5.41899	5.47793	5.80928	6.75775	7.38298	5.82447	5.85042	5.92741	6.66623	5.08184	5.97239	7.72164	6.61193	5.29352	5.02079	5.26993	6.47158	6.41923	5.74884	5.40358	162	438	-0.628144	0.529909
Olink IMMUNO-ONCOLOGY	TNFRSF9	6.42415	5.50574	6.26856	6.13276	5.95243	7.20597	6.8584	5.98614	6.8577	5.66715	6.16569	6.25461	6.4017	6.95831	6.05682	6.79381	5.96473	6.5996	6.66305	6.46136	6.79443	6.51165	6.74748	6.75055	5.9838	5.48368	6.81976	6.65618	6.22347	6.80501	6.25023	6.04415	6.67214	5.94971	6.06661	6.4056	6.57122	6.20107	6.06805	158	294	-0.742352	0.457874
Olink IMMUNO-ONCOLOGY	TIE2	7.90823	7.73436	7.88783	7.65704	7.67485	8.00628	7.46456	7.59734	7.7804	7.5419	7.6672	8.06973	7.74877	8.5486	7.62873	7.97805	7.77956	7.7656	8.05291	8.02331	7.67835	7.78348	7.43419	7.72389	8.03046	7.82358	7.44385	8.06605	7.16355	7.76478	7.50653	7.67784	7.5654	7.68569	7.63902	7.8417	8.31039	7.73447	6.87455	151	287	-0.942216	0.346082
Olink IMMUNO-ONCOLOGY	MCP-3	1.73992	4.01235	2.41117	2.04783	2.7381	3.62977	2.38106	2.28771	2.19398	1.99344	2.00548	2.13736	3.11233	2.9541	2.16825	1.50574	1.76551	1.97698	1.85887	1.95178	1.98389	2.15701	2.27812	2.04928	2.18364	1.93686	2.10205	3.16078	2.03587	2.08074	3.23052	2.2958	2.35739	1.58334	2.28798	2.49365	2.69274	1.57241	2.11529	174	450	-0.28552	0.775246
Olink IMMUNO-ONCOLOGY	CD40-L	1.79283	8.72179	8.69174	2.31491	8.64345	10.0029	1.88257	2.11471	3.0856	2.09353	2.34641	2.4209	2.14515	2.68051	1.65288	2.56191	2.42271	2.26747	2.13897	2.81665	1.8699	3.9675	7.27349	4.36472	7.65321	1.83674	8.73032	9.62041	2.2014	2.43506	2.19691	4.02588	2.49865	2.19524	1.95664	5.14288	3.19603	3.13292	2.46706	148	424	-1.02787	0.30401
Olink IMMUNO-ONCOLOGY	CD244	6.16523	7.26258	7.49955	5.77642	7.08287	7.8044	4.99543	5.47799	6.38352	5.51638	6.04846	6.33642	6.05277	6.65899	5.63855	6.16591	5.84097	6.20903	6.30405	6.08853	5.87075	5.9615	5.30113	5.36934	6.78048	5.73413	7.65547	7.56569	5.29772	6.09067	5.92963	5.73627	5.61888	5.57198	5.92251	6.47207	6.24418	6.12183	5.98363	166	302	-0.513936	0.607297
Olink IMMUNO-ONCOLOGY	EGF	3.72304	10.4731	11.1774	3.36328	10.6068	11.8097	2.94476	3.61719	3.33966	4.34469	3.2867	4.44885	3.81403	3.26651	4.06728	2.93101	3.35207	4.24891	4.79876	3.72401	3.20106	5.44265	9.55427	6.1471	10.2236	4.06677	10.5308	11.5852	4.80752	4.14331	4.11616	6.41744	4.31943	3.24254	2.44658	6.12825	4.39235	5.06316	4.07192	136	412	-1.3705	0.170532
Olink IMMUNO-ONCOLOGY	ANGPT1	6.56591	9.68584	10.6213	6.48982	10.2537	10.8235	4.88131	7.97684	5.81676	8.66512	6.22899	7.66326	7.68188	6.29979	7.4111	5.91417	6.23448	7.64959	8.50845	6.72188	5.95095	9.68632	9.77402	10.0046	9.37383	8.53701	9.78563	10.7315	8.13797	7.36662	7.45607	9.52166	7.91608	6.18387	5.12099	9.51273	6.64734	9.15978	9.29502	141	417	-1.22774	0.219546
Olink IMMUNO-ONCOLOGY	IL7	3.98862	6.24334	6.90868	3.95026	6.3379	7.09972	7.08962	3.83808	3.76007	4.60504	3.81642	4.93025	4.45083	4.62928	4.4431	4.24228	4.84767	3.75823	4.99854	3.74728	4.53932	4.61218	3.89847	5.90452	5.69532	4.43394	5.72148	7.30291	4.55343	4.45165	4.99859	5.77096	3.97081	3.55469	3.72769	5.05629	4.69808	4.75068	5.30332	150	426	-0.970768	0.331664
Olink IMMUNO-ONCOLOGY	PGF	8.75109	8.41644	8.99236	8.66316	8.26701	9.26171	8.91835	8.51883	8.77674	8.25368	8.64773	8.86872	8.78771	9.44988	8.48494	8.95785	8.72855	8.91695	9.14973	8.95712	9.05228	8.6015	8.45542	8.94069	8.81779	8.41201	8.59894	8.80046	8.75851	8.86905	8.65716	8.43324	8.50621	8.63941	8.65938	8.55959	8.87969	8.77885	8.41928	141	277	-1.22774	0.219546
Olink IMMUNO-ONCOLOGY	IL6	2.61707	3.61719	4.39856	3.48234	3.64913	4.6447	3.98671	3.19197	4.10417	3.8731	3.64141	2.96753	4.29104	3.98694	4.48213	3.41033	4.36445	3.41022	3.44949	3.43041	3.59073	3.62303	3.18116	3.47609	4.018	3.51615	3.80458	3.58791	5.10461	4.67289	6.10603	5.092	4.85969	3.7773	3.83707	6.33565	3.09536	2.57575	3.09429	141	417	-1.22774	0.219546
Olink IMMUNO-ONCOLOGY	ADGRG1	1.55808	1.5104	2.27253	0.94676	2.57085	4.50951	1.31958	3.30453	3.03814	1.5546	1.8439	1.67153	1.56419	4.92716	1.74932	1.67259	2.94471	1.46783	2.20305	1.77086	2.21176	1.76672	1.38638	2.47379	2.77199	3.03534	1.85879	2.02185	2.67847	1.50714	3.64301	1.59117	3.4517	1.5189	4.10356	2.15594	1.82366	1.59182	4.23544	132	408	-1.4847	0.137622
Olink IMMUNO-ONCOLOGY	MCP-1	10.3913	10.7656	11.377	11.072	10.4795	11.6993	11.1967	11.1407	11.0097	10.7825	10.7572	11.3763	10.8233	11.8345	11.1051	11.3511	11.2039	11.0824	11.2412	11.0576	11.1972	11.2818	11.8999	12.4289	10.7372	10.7856	10.9139	11.1853	11.0572	11.1822	11.3386	11.7706	10.7349	10.8224	10.6724	11.4442	11.615	11.2832	10.7401	173	309	-0.314072	0.753466
Olink IMMUNO-ONCOLOGY	CRTAM	4.74315	5.02671	5.41177	5.2558	5.92077	6.43058	4.77086	5.04218	5.4359	5.22877	6.39137	5.88586	5.09824	6.00738	5.43605	5.22122	5.69241	5.83997	5.25678	5.69014	5.52285	6.08079	5.87994	5.93876	5.9553	4.75401	5.94995	5.51864	6.22054	6.39754	6.42532	5.19965	5.41546	5.26795	5.35381	6.48498	6.0457	5.99667	5.92297	119	395	-1.85588	0.0634706
Olink IMMUNO-ONCOLOGY	CXCL11	6.51338	9.71658	10.3184	6.80392	10.1945	11.7263	6.00965	6.48444	7.45022	7.65716	7.47636	8.37009	7.08203	8.34957	7.75748	7.16519	6.96945	7.78398	7.71533	7.07762	7.51895	8.70161	9.97117	8.69758	9.58179	8.1763	8.91895	9.95632	7.81941	7.23854	7.70086	8.74508	7.54275	7.46285	7.25591	9.53206	7.88689	8.51822	8.28197	135	411	-1.39905	0.161798
Olink IMMUNO-ONCOLOGY	MCP-4	8.64809	9.94259	10.6165	8.97417	8.99369	10.9811	8.97151	8.35112	9.71654	8.8799	8.58993	8.67255	9.28631	9.61509	8.786	8.17304	8.78999	8.54119	9.68942	8.35956	8.32349	9.69484	10.8849	10.6919	9.5162	8.49503	10.128	11.8651	9.35551	9.35056	9.04166	10.1541	8.90579	8.98674	7.9445	9.17521	10.024	9.70151	9.79918	126	402	-1.65602	0.0977184
Olink IMMUNO-ONCOLOGY	TRAIL	8.87606	8.40125	9.12183	8.72324	8.4398	9.12001	8.6343	8.85326	9.06991	8.88681	8.59041	8.98226	8.72698	8.90931	8.55459	9.15652	9.03041	8.56671	9.47675	8.56523	8.35642	8.98187	8.03992	8.78978	8.29433	8.63265	8.59348	8.91997	8.53767	8.91889	7.93338	8.7704	8.80809	8.86845	8.73681	8.63851	9.23478	8.85668	8.80853	161	297	-0.656696	0.511376
Olink IMMUNO-ONCOLOGY	FGF2	0.34546	2.89887	3.46588	0.19476	2.02058	4.36954	-0.00493	0.08064	1.03123	-0.05764	-0.13901	0.95274	1.02633	0.09421	1.64639	0.07128	0.01903	0.43416	2.25597	0.7607	0.09077	2.15106	0.47596	1.34632	2.53756	0.18662	3.47706	4.02466	-0.07295	0.489	0.68142	0.74332	2.20465	0.36054	0.17041	2.97544	0.79738	1.3057	-0.26177	156	432	-0.799456	0.424026
Olink IMMUNO-ONCOLOGY	CXCL9	6.18232	7.35962	7.80084	6.96628	7.37236	9.42589	7.37752	6.91114	6.88286	6.25052	7.76279	7.66364	8.56979	9.15478	7.5023	7.48575	7.17631	7.74746	7.50617	6.91785	8.31232	7.22035	8.0617	7.77023	7.72869	7.65614	7.17549	7.56317	8.11436	7.86514	7.93408	6.79777	7.46283	7.3177	8.5239	7.64135	7.4007	7.15196	8.10051	156	432	-0.799456	0.424026
Olink IMMUNO-ONCOLOGY	CD8A	9.55784	8.92719	9.09615	8.69812	8.94805	10.2507	8.63994	8.92325	9.71046	8.7189	9.57769	10.2089	9.19653	10.4331	9.21727	10.2041	9.02577	9.53353	9.90668	9.78151	9.95095	10.5434	9.57697	9.30123	8.33064	8.95581	8.68535	8.41245	8.68325	9.75605	9.22729	8.10857	8.91861	9.43856	10.6529	9.99528	10.6249	9.72231	9.86612	151	287	-0.942216	0.346082
Olink IMMUNO-ONCOLOGY	CAIX	3.71737	4.9166	5.3315	4.99949	7.36356	5.85015	3.95383	4.16797	4.2534	4.58866	4.61747	4.68858	4.57173	6.07873	4.64546	4.46131	4.74675	4.93617	4.76034	4.22982	3.90802	3.3824	4.50593	4.60874	4.57499	6.14122	5.01651	4.2899	3.90923	5.49329	4.74042	4.17166	3.43462	4.95975	4.48921	3.92711	5.17681	4.31756	4.44681	174	310	-0.28552	0.775246
Olink IMMUNO-ONCOLOGY	MUC-16	4.26251	5.79	3.72758	4.23668	4.28143	5.4994	3.66498	4.57195	3.97053	5.36965	7.60023	6.26191	2.86104	4.21868	4.9688	4.33922	3.98838	5.27094	5.25791	4.96295	6.77873	3.53689	4.18253	6.20218	5.35004	4.38247	5.52634	7.18497	3.46044	7.10126	7.82263	6.81522	5.70441	4.82447	3.16467	4.92484	3.95148	6.80163	4.62099	125	401	-1.68457	0.0920718
Olink IMMUNO-ONCOLOGY	ADA	5.50878	6.16572	6.50599	5.61873	6.27945	6.65298	4.90131	4.90559	5.03271	4.97054	6.01657	8.27492	5.50023	6.36351	5.52778	5.70607	5.6771	6.80191	6.30468	5.74811	5.92924	5.6157	5.76977	5.55833	6.07851	5.03104	6.47782	7.03693	5.38546	5.31708	6.69329	8.59787	5.10774	5.76627	5.2224	6.23441	6.53732	6.58569	5.5794	167	443	-0.485384	0.627404
Olink IMMUNO-ONCOLOGY	CD4	4.24134	5.11823	4.19055	3.96204	3.96325	4.69683	4.2226	3.67622	4.61667	3.81341	4.5992	4.03389	4.25933	4.51656	4.17565	4.35706	4.219	4.2688	3.98988	4.56918	3.86801	4.31508	3.70685	4.30107	4.17486	3.3602	3.86944	4.4898	3.94122	4.67439	3.95284	3.78796	4.29657	3.75542	4.18396	4.30928	4.26587	4.32375	3.64162	146	282	-1.08498	0.277932
Olink IMMUNO-ONCOLOGY	NOS3	2.35581	2.61147	2.78696	2.12003	3.76116	3.68955	2.4745	2.91943	2.36801	1.71452	2.49787	2.50636	2.78874	2.53821	2.35699	1.18082	3.04995	1.74163	2.22035	2.87536	3.05026	3.25759	2.32098	2.1477	2.87704	3.065	3.40997	2.99975	2.33894	2.78477	3.40893	2.33741	2.76501	2.54785	1.8202	3.49007	2.72425	3.06271	2.98292	138	414	-1.31339	0.189051
Olink IMMUNO-ONCOLOGY	Gal-9	8.03586	7.78929	9.0992	7.94168	8.72004	8.86125	8.39796	7.78046	8.29807	7.59412	8.39449	8.03763	7.98216	8.20287	8.30228	8.09016	7.49156	8.17679	8.30219	8.38109	8.82326	7.97075	7.86759	7.82907	8.37417	7.76021	8.24711	8.41211	8.19905	7.98505	8.1802	9.27245	8.2073	7.84485	8.08013	7.86557	7.775	7.8788	8.1929	159	295	-0.7138	0.475351
Olink IMMUNO-ONCOLOGY	VEGFR-2	8.92147	8.89038	8.43931	8.38691	8.52303	8.71466	8.33277	8.28879	8.65779	8.53873	8.77511	8.86559	8.32944	8.4135	8.55856	8.84878	8.25845	8.19149	8.599	8.84394	8.21628	8.4936	7.90323	8.74555	8.67043	8.2402	8.07618	8.66781	8.269	8.05877	8.07762	8.44339	8.53368	8.42827	8.30574	8.81804	8.76837	8.22063	8.1944	135	271	-1.39905	0.161798
Olink IMMUNO-ONCOLOGY	CD40	9.5735	10.9656	10.8747	9.49448	11.0456	11.4859	9.86346	9.39525	9.67363	9.10491	9.63707	9.57127	9.86517	10.2141	9.44827	10.6422	9.58002	9.45539	9.6802	9.83595	9.95371	9.86012	9.04821	9.83761	10.8922	9.03889	10.974	11.4328	9.34351	9.83396	9.29609	9.83376	9.62313	9.75018	9.32399	9.46475	9.88548	9.39237	9.39151	152	288	-0.913664	0.360893
Olink IMMUNO-ONCOLOGY	IL18	8.59369	9.42352	9.00932	8.86582	9.15789	9.9217	8.99553	8.53132	9.60959	8.90169	8.93185	9.73862	8.77588	9.00853	9.18116	8.90178	8.62126	8.88089	9.19329	9.29814	9.23423	8.99904	8.70627	9.05707	8.76756	9.25635	9.56534	9.28837	8.41667	9.05507	9.49448	9.68824	8.83906	8.63669	9.44263	9.42499	9.05495	8.60656	8.82129	170	446	-0.399728	0.689357
Olink IMMUNO-ONCOLOGY	GZMH	3.32395	3.77729	5.15118	3.10834	5.12363	6.41931	3.13335	2.86539	4.10043	4.41838	5.17622	4.20086	3.76053	4.88362	4.09154	3.90016	4.39217	3.21391	3.50116	4.98323	4.35318	4.83045	3.94253	4.32428	4.1567	3.43956	7.63104	7.15158	3.93741	4.01103	5.11025	3.21079	3.59535	4.93725	4.38458	5.56704	4.34011	5.18528	4.5078	140	416	-1.25629	0.209011
Olink IMMUNO-ONCOLOGY	KIR3DL1	3.18261	-0.24222	2.61633	-0.17027	1.99838	1.94814	1.78343	0.40735	1.22481	1.30211	-0.21372	1.83006	1.22588	1.58436	2.1589	2.43924	2.25825	2.06447	-0.56443	-0.14742	2.5817	2.08442	1.52039	1.19127	1.75515	1.24638	1.90078	1.17875	3.40109	1.98015	-0.08418	1.39189	-0.17583	-0.44255	-0.42294	1.82552	1.2354	1.32133	0.26564	134	270	-1.4276	0.153407
Olink IMMUNO-ONCOLOGY	LAP TGF-beta-1	8.0694	9.55135	10.1684	7.81583	9.72605	10.2452	8.08073	7.85725	8.55745	8.35252	8.57289	8.69173	8.10176	8.67988	8.12901	8.26735	8.52979	8.48361	9.04743	8.66874	8.22122	9.12911	8.20163	9.43684	9.31617	7.82449	9.34786	10.0688	8.41754	8.57569	8.74045	9.32408	8.23339	8.16872	8.00796	9.02747	8.87134	8.45864	8.41226	159	435	-0.7138	0.475351
Olink IMMUNO-ONCOLOGY	CXCL1	6.85072	10.0461	10.9226	6.55196	9.34469	10.89	5.1269	6.69069	5.76223	8.58043	6.63972	6.9856	7.33568	7.18639	7.37136	6.60637	6.93317	6.05032	7.82928	6.87858	6.89895	6.76844	8.60087	8.50622	9.61027	8.43338	9.96257	10.5233	8.38719	7.9659	7.38699	8.36631	7.01359	6.2863	5.87659	7.36104	7.67996	8.00317	9.52235	120	396	-1.82733	0.0676504
Olink IMMUNO-ONCOLOGY	TNFSF14	3.56746	6.07534	6.07894	3.73356	5.52256	6.44846	3.59822	3.11256	4.37807	3.35533	3.98999	3.93174	4.4465	3.74389	4.85327	4.03574	3.58772	4.10065	4.18816	3.55976	4.37326	3.78545	5.68332	4.4633	4.65879	2.92812	5.27167	5.73237	3.15646	3.99124	5.36387	4.29752	3.97499	3.48927	3.40464	5.80972	4.26306	3.91974	3.82638	182	318	-0.057104	0.954462
Olink IMMUNO-ONCOLOGY	TWEAK	8.82169	8.77674	9.45984	8.6592	8.36539	9.22167	8.36395	8.15673	8.34596	8.529	8.46156	8.99271	8.31794	9.20358	8.48482	8.97563	8.64348	8.86687	9.10773	8.55613	8.16277	9.06416	9.03188	9.0772	9.03171	8.25784	9.03915	9.23122	8.32177	8.61255	7.80339	8.81222	8.68231	8.73734	8.42881	8.28536	9.52524	8.70366	8.34072	174	310	-0.28552	0.775246
Olink IMMUNO-ONCOLOGY	PDGF subunit B	7.35744	10.7324	10.6183	7.59225	10.6582	10.9033	4.8796	8.53057	5.68783	9.46368	7.01146	8.80702	8.22652	6.73211	8.67391	6.99475	7.42676	8.5522	9.80786	7.61346	6.56303	10.5413	10.4287	10.5878	10.5878	8.85461	10.5391	10.8322	9.34566	7.57246	8.42506	10.5101	8.72708	7.06136	5.57112	10.3045	8.00816	9.96331	9.82101	141	417	-1.22774	0.219546
Olink IMMUNO-ONCOLOGY	PDCD1	4.98202	4.26017	4.80537	4.74548	4.50954	5.23602	4.38329	4.52043	4.8586	4.30283	4.63615	5.03837	4.50733	5.16383	4.66054	4.85218	4.46055	4.79727	4.37751	4.28198	5.25542	5.29656	5.41567	4.99127	4.80173	4.24584	5.5268	4.88179	4.75297	5.0811	4.81676	4.26712	4.98615	4.50023	4.54995	5.26537	5.18703	5.13273	4.39015	159	435	-0.7138	0.475351
Olink IMMUNO-ONCOLOGY	FASLG	6.25156	6.41141	5.90478	6.86563	5.20909	6.03367	5.56492	5.01013	6.4433	5.49328	5.91641	6.93622	5.50818	5.938	5.66916	6.10726	5.85616	6.48623	6.19624	6.17011	5.74754	6.34419	6.01271	5.90548	6.02648	5.4976	5.95572	5.89175	5.4474	6.04085	5.6222	6.51233	6.06662	5.15286	5.43697	6.45665	7.33628	6.26327	5.61273	165	301	-0.542488	0.587482
Olink IMMUNO-ONCOLOGY	CD28	1.16627	1.73079	1.09414	1.03648	1.83343	1.79648	0.84714	0.7052	1.17757	0.84936	1.17814	1.17938	1.06745	1.42103	1.01766	1.18699	0.78566	1.09837	2.65428	1.08777	1.48265	1.17695	0.99149	1.28934	1.21909	3.02432	1.30724	1.33251	0.93421	1.54054	1.2151	0.97295	0.98377	0.76906	1.05858	1.09047	1.22657	0.90519	0.6927	177	313	-0.199864	0.841587
Olink IMMUNO-ONCOLOGY	CCL19	9.41975	8.58931	9.50464	8.43908	8.02628	9.53239	7.98384	8.6479	9.4994	8.44385	8.85376	8.93823	8.18767	9.83095	8.72589	8.43153	8.92746	9.7976	8.61205	8.70872	9.74838	8.85431	9.54724	9.31664	8.10269	9.04351	9.43913	8.94765	9.24441	9.23119	9.42429	8.14768	8.57603	9.06567	8.18604	9.19095	10.2473	8.6229	8.41308	183	319	-0.028552	0.977222
Olink IMMUNO-ONCOLOGY	MCP-2	7.72756	9.27746	9.81989	7.8974	9.4815	9.36498	7.68186	7.80722	7.37326	8.48441	8.32433	8.10675	7.99862	8.53175	8.3782	7.6129	7.36223	7.72376	8.03442	7.08944	7.30646	8.53352	7.66742	8.82576	8.95442	7.74317	8.44533	7.85245	8.61545	7.50775	7.42164	8.83709	8.23073	6.56359	7.93557	7.89232	7.90056	8.26046	7.63999	184	320	0	1
Olink IMMUNO-ONCOLOGY	CCL4	6.01391	7.23308	7.75364	6.57113	7.11144	7.12067	7.05269	5.51329	7.2321	6.33242	6.78654	7.47708	6.83213	7.56402	7.03644	7.24893	6.83386	10.7962	6.54202	6.28724	7.31268	6.47952	7.04083	7.31649	7.2042	6.88225	6.11539	8.0451	6.77146	7.68839	7.48769	6.75167	7.63058	7.11309	6.57828	7.31319	7.75717	6.48047	6.07653	155	431	-0.828008	0.407666
Olink IMMUNO-ONCOLOGY	IL15	4.60578	5.08932	5.49548	5.11907	4.70421	5.53055	5.03901	4.368	4.67158	4.85052	4.76317	5.22255	4.84848	5.21817	4.54164	5.16419	4.78537	5.18029	5.33087	4.45547	4.72975	4.8133	4.48264	5.22198	5.17093	4.9336	4.60829	5.34585	5.18709	4.7303	5.05956	4.84764	4.78313	4.78175	4.75613	4.61087	5.17943	4.3373	4.30561	174	310	-0.28552	0.775246
Olink IMMUNO-ONCOLOGY	Gal-1	7.57818	7.72232	7.59651	7.48976	7.50912	8.25361	7.53143	7.47854	7.35356	6.86698	7.5881	7.46026	7.19551	7.71478	7.15641	7.3414	7.54312	7.40681	7.66435	7.68032	7.66245	7.67475	6.41283	7.49521	7.81477	6.84752	7.76131	7.97605	7.43485	7.41795	7.03313	7.37781	7.25743	7.54602	7.40488	6.94362	7.5942	7.43329	7.27657	150	286	-0.970768	0.331664
Olink IMMUNO-ONCOLOGY	PD-L1	5.38295	6.61045	6.62395	5.67602	6.77653	6.81496	5.64284	4.97211	5.94406	4.98241	5.65767	5.80436	5.43143	5.90733	5.33035	5.86598	5.73651	5.40823	5.8508	5.7691	5.88497	5.61434	5.46895	6.00426	6.19114	5.27383	6.81326	6.84264	5.77011	5.66462	5.95983	5.40554	5.61207	5.35166	5.40701	5.61578	5.67773	5.89239	5.56413	180	456	-0.114208	0.909073
Olink IMMUNO-ONCOLOGY	CD27	8.29405	8.41335	8.73477	8.53763	7.98096	9.51469	8.95547	8.5577	8.37505	7.61277	8.18931	8.12203	8.12907	8.91155	7.8779	8.68669	8.18804	8.44708	8.38486	8.69627	8.40445	8.39047	8.37389	9.06845	8.27734	8.19168	8.91821	8.57108	8.34638	8.82952	8.05543	8.00124	8.45352	8.32523	7.8548	8.12188	8.35214	8.81072	8.2722	170	306	-0.399728	0.689357
Olink IMMUNO-ONCOLOGY	CXCL5	7.64979	12.8081	12.4856	8.12186	12.8593	13.3938	4.88607	8.62113	6.09978	11.0683	7.46277	8.49077	7.88534	8.70801	7.31035	8.1736	8.03415	7.05146	9.13433	8.53366	6.27547	8.63863	9.90503	10.6842	11.5669	10.3996	12.0472	13.1573	10.2649	8.86359	8.80867	11.4653	9.56154	8.75092	6.77452	9.00059	8.47474	10.4744	11.413	103	379	-2.31271	0.0207384
Olink IMMUNO-ONCOLOGY	IL5	0.52029	0.68054	0.86887	0.69425	1.14742	6.09077	0.25205	0.17766	0.54602	0.60879	0.5922	0.81066	5.19165	3.0071	0.87537	0.09352	1.18421	0.90251	1.0812	0.9225	2.24125	1.27321	0.99723	1.14026	1.27148	1.33894	1.25748	1.11176	-0.02428	1.81772	1.31252	2.27839	1.11978	0.36992	1.02199	1.22544	0.44181	1.18499	0.6474	143	419	-1.17063	0.241747
Olink IMMUNO-ONCOLOGY	HGF	8.54343	9.1682	9.52888	8.25377	8.9066	9.84366	8.90057	8.57004	9.3149	8.32546	8.57466	9.13934	8.58526	9.53908	9.13525	8.60297	9.02966	8.98972	9.31995	8.51227	8.88081	8.84467	8.22351	9.50007	8.80628	8.39637	9.05816	9.56208	8.72464	9.03743	9.96258	9.03298	8.39911	8.85015	8.59333	9.84878	9.2659	8.6405	8.43321	163	439	-0.599592	0.548778
Olink IMMUNO-ONCOLOGY	GZMA	6.5412	6.71224	7.83614	6.87789	6.96664	8.37353	6.26021	6.16581	7.19637	6.62623	7.12732	7.31727	6.43463	7.55278	6.55622	6.92411	6.92028	6.92873	6.57886	7.22685	7.06663	7.47343	6.52881	6.81173	6.53334	6.42102	8.20438	7.10661	6.38583	6.97129	7.14903	6.45374	6.47652	7.16283	6.82163	7.45915	7.50612	7.19644	6.89972	181	317	-0.085656	0.93174
Olink IMMUNO-ONCOLOGY	HO-1	11.3273	12.3464	11.1284	11.8815	12.0315	11.3692	11.9644	11.1071	11.3239	11.9237	11.5153	11.971	12.5231	11.5467	11.8674	12.6911	11.3102	11.9108	11.6323	12.1772	11.8227	11.2588	11.8549	11.6406	11.8071	11.5335	11.382	11.7525	11.5093	11.6982	11.8296	11.7288	11.1303	12.2873	12.0275	11.5035	11.8926	11.1884	11.3419	152	288	-0.913664	0.360893
Olink IMMUNO-ONCOLOGY	CX3CL1	6.66764	6.79926	6.90167	7.20503	6.59954	6.94048	6.82181	6.49638	6.49327	5.91895	6.44127	6.70531	6.69593	6.71434	6.25912	6.93172	6.60153	6.88131	7.42298	7.27296	7.21559	6.24397	5.64461	6.87358	6.88572	6.25693	6.49489	6.72175	6.36953	6.48801	6.10676	6.4753	6.7704	6.48081	6.58795	5.83636	7.26039	6.60041	6.25483	127	263	-1.62746	0.103638
Olink IMMUNO-ONCOLOGY	CXCL10	9.04175	12.5558	10.4978	9.77597	10.514	11.7986	9.25757	9.02832	10.0907	8.72554	10.5209	10.1063	10.5123	11.3696	10.4054	9.95812	9.51615	10.4937	10.3317	9.98014	10.742	9.8178	10.0134	9.78667	10.3458	9.78825	9.56253	10.3928	10.3779	9.94133	10.7445	8.89686	9.38088	9.72844	10.8567	9.93945	10.5411	9.45791	10.8636	163	299	-0.599592	0.548778
Olink IMMUNO-ONCOLOGY	CD70	3.63877	4.15006	4.89691	4.31886	4.02406	4.49138	3.91461	4.36408	4.42434	3.33213	4.16882	3.51484	3.59178	5.53842	4.10336	4.29526	4.44805	3.4955	4.18781	4.01415	4.57218	4.70424	3.80388	4.41258	4.14881	3.92233	4.48287	4.36739	4.68414	4.12187	4.8885	3.50823	4.37391	3.65475	4.34714	3.93115	4.76634	3.57964	3.19134	181	457	-0.085656	0.93174
Olink IMMUNO-ONCOLOGY	IL10	3.04053	3.28641	3.42896	3.39259	2.69397	4.22175	3.11897	2.90618	3.57543	1.70764	3.29114	4.47924	3.4082	3.85859	4.03024	4.13205	3.38367	3.27507	3.5695	3.38722	4.06891	3.07402	3.85113	3.78918	3.43276	3.06087	3.05015	3.16361	2.69823	3.76074	4.38216	3.38787	3.64962	3.47249	3.30145	3.63056	4.50889	2.9495	2.98808	179	315	-0.14276	0.88648
Olink IMMUNO-ONCOLOGY	TNFRSF12A	5.85904	5.79726	5.4557	5.88516	5.11201	6.13402	5.77204	5.39234	5.77995	5.33252	5.72177	5.93704	5.37833	6.42204	5.10808	6.22994	5.41347	6.28311	5.79948	5.9925	6.63471	5.27001	5.55585	5.94485	5.94096	5.06155	5.13966	6.32985	5.35994	6.2929	6.00618	5.57533	5.24364	5.64944	5.5138	5.17711	6.03167	5.60742	5.36405	161	297	-0.656696	0.511376
Olink IMMUNO-ONCOLOGY	CCL23	10.9066	10.8882	10.4839	9.93072	9.42395	11.0858	10.7908	9.95849	10.4518	10.2823	10.0163	10.5948	10.3545	10.501	10.2445	10.0831	10.4793	9.99302	10.6135	10.6105	9.89436	10.2552	10.1001	10.9881	10.4208	9.29822	9.59611	10.6791	10.8681	10.6557	11.5393	10.4866	10.2493	10.4959	8.63325	11.1926	11.0287	9.85467	9.80343	166	442	-0.513936	0.607297
Olink IMMUNO-ONCOLOGY	CD5	5.27392	5.21761	5.23099	5.48519	5.27549	5.87472	5.33098	4.99193	5.36047	4.95171	5.73869	5.46829	5.10849	5.74189	5.01025	5.58502	5.17018	5.53212	5.36329	5.26092	5.40654	5.78886	5.56487	5.25394	5.17477	4.91134	5.92233	5.25556	5.30185	5.64858	5.37563	5.04806	5.3016	5.35383	5.23573	5.45456	5.66329	5.34073	5.16223	163	299	-0.599592	0.548778
Olink IMMUNO-ONCOLOGY	CCL3	5.53137	6.33789	6.26702	5.80247	6.56234	7.32293	6.71257	5.13228	6.37269	4.84437	6.14193	6.25183	5.9676	6.71963	5.85196	6.3914	5.55882	7.92534	5.85745	6.18414	6.54426	5.81645	6.83877	6.65549	6.28261	5.75814	5.87699	6.37061	5.62766	6.66668	6.36864	5.9923	7.76449	5.83486	6.42965	6.34931	6.40903	5.69864	6.45603	172	448	-0.342624	0.731881
Olink IMMUNO-ONCOLOGY	MMP7	10.6274	10.5618	10.5621	10.2689	10.509	11.5054	9.18397	9.97925	9.33166	9.66806	9.90188	10.0992	9.83725	10.4073	9.79826	10.3079	10.0229	10.0625	10.4727	9.5808	10.4844	10.2706	6.42638	9.01926	10.1134	10.6002	10.5177	10.8103	10.5916	10.4104	10.6329	9.14128	9.64302	10.1286	10.0955	10.1446	9.8641	9.90378	10.0859	168	444	-0.456832	0.647792
Olink IMMUNO-ONCOLOGY	ARG1	3.10816	2.78503	4.93998	3.00563	2.07731	4.67326	1.74755	2.86649	2.85088	1.77845	1.90884	5.82901	3.49694	2.60541	4.45018	3.38491	2.25452	5.36573	5.55335	3.05234	2.47929	2.79649	3.87058	4.07807	2.28743	2.23291	3.12992	3.28851	1.70136	1.90894	4.64964	6.24451	1.95349	2.72518	1.6172	4.61566	5.17512	3.94675	2.32434	168	304	-0.456832	0.647792
Olink IMMUNO-ONCOLOGY	NCR1	4.18246	3.60273	3.86408	4.19709	3.37437	4.26957	3.83015	3.33033	4.39578	2.87171	3.58033	4.2755	4.09363	4.36884	3.71298	4.04939	3.66918	3.93216	4.03866	3.92603	4.03664	3.44938	3.86213	4.14034	4.38338	3.06706	3.81619	3.8041	3.47606	3.93703	3.54226	3.7723	2.98447	3.28703	3.20434	3.36326	4.11971	3.96493	3.44924	123	259	-1.74167	0.0815657
Olink IMMUNO-ONCOLOGY	DCN	4.96188	4.70056	4.80678	4.718	4.67043	5.42301	4.73581	4.64564	4.85591	4.38605	4.79309	4.80624	4.87851	5.28984	4.79813	4.94359	4.96741	4.67789	5.18502	4.75442	4.80638	4.88983	4.17687	4.84259	4.88975	5.02152	5.01806	4.62036	4.30964	4.81559	4.54111	4.38262	4.29375	4.93116	4.72451	4.25798	4.63096	4.52398	4.47968	122	258	-1.77022	0.0766897
Olink IMMUNO-ONCOLOGY	TNFRSF21	8.24585	7.72901	7.80927	7.78016	7.43161	7.93901	7.83078	7.70613	8.05755	7.38557	7.83196	7.96608	8.02393	8.15944	7.42526	8.0939	7.75316	7.6594	8.11896	8.03989	8.04287	7.77012	7.06357	8.05574	7.75532	7.45353	7.88334	7.88891	7.63407	7.93865	7.64821	7.73141	7.81448	7.52709	7.48727	7.42706	7.93903	7.85278	7.66928	138	274	-1.31339	0.189051
Olink IMMUNO-ONCOLOGY	TNFRSF4	5.89184	5.28815	5.75225	5.63196	5.35838	6.65235	6.21163	5.32139	5.87437	4.6413	5.85752	5.75388	5.80872	6.96517	5.69717	6.30978	5.84513	5.69006	6.11734	5.96435	6.47166	5.85922	5.58593	5.95318	5.9704	5.35536	6.28046	5.9104	5.78596	6.33205	5.54155	5.73593	6.09321	5.44712	5.48123	5.41906	6.0861	5.91535	5.47321	179	315	-0.14276	0.88648
Olink IMMUNO-ONCOLOGY	MIC-A/B	5.8177	6.0562	5.61738	4.41775	5.38877	6.17382	4.1402	3.98587	5.32566	4.20836	4.84389	5.60378	5.6187	5.36003	4.51231	4.91215	4.90076	4.00572	4.60226	5.36701	5.80535	4.9653	4.44005	4.80878	5.57136	3.65479	4.81386	4.62337	0.62348	4.84986	5.22396	5.28162	5.47495	3.88485	4.34926	6.74474	1.02754	4.40385	4.67728	128	264	-1.59891	0.10984
Olink IMMUNO-ONCOLOGY	CCL17	7.53848	11.4007	12.0013	7.64556	10.0927	13.0369	7.7672	8.50291	7.87323	9.77573	7.78996	7.79541	8.29145	7.24609	7.34413	7.48618	8.27249	8.35836	9.38172	7.24241	7.25019	9.66187	11.3235	10.5754	9.42512	7.51042	11.1504	11.9826	8.22762	7.86079	9.02325	9.96076	8.92722	7.39621	6.73298	7.82857	8.65473	9.0729	9.45328	159	435	-0.7138	0.475351
Olink IMMUNO-ONCOLOGY	ANGPT2	5.22859	5.84922	5.29085	5.61608	5.26851	6.54463	6.10343	5.52953	6.76569	6.16487	6.66539	5.87717	5.60647	5.92268	6.47091	5.37198	5.7087	6.77585	6.38133	6.27087	5.4225	5.64376	4.46532	5.91925	5.97857	5.65683	5.33844	5.73068	5.9437	5.91198	6.72697	5.55302	5.6675	5.2189	5.56714	6.04644	6.05086	5.09653	5.30924	158	294	-0.742352	0.457874
Olink IMMUNO-ONCOLOGY	PTN	2.46421	3.51014	4.79896	2.17343	3.763	5.07186	3.79772	2.99021	3.4981	2.14808	3.2819	2.57637	2.87693	4.65041	3.35588	2.55616	3.03642	3.69012	3.38736	2.37066	3.15936	2.9324	1.55786	4.98599	4.71152	3.15621	3.00538	4.1006	3.32372	4.56986	3.78739	3.12892	3.46214	2.68029	3.47268	2.52557	2.64566	2.33478	3.0505	158	434	-0.742352	0.457874
Olink IMMUNO-ONCOLOGY	CXCL12	1.35787	1.63883	1.43143	0.76006	1.66728	1.89352	1.17958	0.97611	1.17126	1.09476	0.46555	1.38584	1.40741	1.10842	1.06249	1.0408	1.03402	0.72652	1.36727	1.23458	1.13112	1.27609	0.70128	1.33014	1.6135	0.99038	1.51271	1.95308	0.80439	1.24649	1.07052	1.3746	0.63123	1.08479	1.10685	1.12985	0.77987	1.33141	1.36276	179	455	-0.14276	0.88648
Olink IMMUNO-ONCOLOGY	IFN-gamma	6.39178	6.74361	7.12988	6.5012	4.7351	9.14941	6.27208	5.62041	5.50269	6.04559	7.01191	8.48229	5.58246	6.57854	5.76187	7.07256	5.75707	6.63283	6.34898	6.21493	6.60505	7.01655	5.4059	5.73733	6.03316	6.7887	6.27654	7.64958	5.74068	7.54088	6.63247	5.19574	6.22205	5.36705	5.36528	5.56123	5.77003	5.51788	6.87743	143	279	-1.17063	0.241747
Olink IMMUNO-ONCOLOGY	LAMP3	4.57009	4.38179	5.56135	5.08125	5.89375	5.84663	5.23006	4.34504	4.62369	4.61451	5.24571	4.72863	4.92455	6.19391	5.60726	4.98301	5.57937	5.54015	5.83356	5.18677	6.60755	5.10366	5.17803	5.27624	6.40968	4.63369	6.05039	5.89857	4.98778	4.9327	5.0984	5.03465	4.74785	4.26438	4.57879	4.66222	4.8737	5.4967	5.57581	165	301	-0.542488	0.587482
Olink IMMUNO-ONCOLOGY	CASP-8	3.962	6.60916	7.10256	3.62456	6.83107	7.46511	3.72593	3.84134	3.99291	3.17502	3.77956	6.98856	4.1346	4.27421	4.80314	4.0177	4.09626	5.81455	6.29935	4.71249	4.23075	3.84548	6.14759	5.35938	6.38823	3.60498	6.94051	7.75196	3.6914	4.19549	5.12042	7.74424	3.70852	3.31307	3.48021	5.01794	5.54486	4.63544	3.82785	179	315	-0.14276	0.88648
Olink IMMUNO-ONCOLOGY	ICOSLG	5.9466	5.61576	5.71119	5.89275	5.60741	6.03266	5.50889	5.70366	5.71329	5.50459	5.79694	6.30234	5.71515	6.2573	5.00026	6.14751	5.93584	5.8217	5.70826	5.96633	5.78383	6.05313	4.69436	7.17022	5.67365	5.59857	5.43175	5.88818	5.4276	5.7267	5.25421	5.54918	6.22364	5.6684	5.51916	5.53286	6.09103	5.85895	5.40159	139	275	-1.28484	0.198848
Olink IMMUNO-ONCOLOGY	MMP12	6.92534	7.70167	8.35716	7.3577	8.15222	9.22687	9.35773	7.52879	7.88707	6.48961	7.13045	6.96411	7.68612	9.10242	7.47992	7.1571	6.78428	7.15587	7.81759	7.16283	7.67068	7.17645	7.83159	8.38484	8.37845	7.6745	7.73407	7.61845	7.48535	7.70444	8.30624	7.04682	7.98943	6.40071	7.28198	7.311	7.26158	7.15403	7.3362	180	456	-0.114208	0.909073
Olink IMMUNO-ONCOLOGY	CXCL13	7.47821	7.2155	9.06008	7.12086	8.53494	9.16682	7.51754	7.59566	8.22744	7.26973	8.183	7.67533	8.38064	8.54983	8.14182	7.69244	8.02157	8.08545	8.07508	8.05331	8.89513	7.71609	9.79775	8.24532	8.12487	7.69015	8.75564	8.88181	8.03047	8.16838	8.12207	7.51767	7.61108	7.6954	7.76223	7.96671	8.5802	7.87177	7.54473	181	317	-0.085656	0.93174
Olink IMMUNO-ONCOLOGY	PD-L2	3.29053	2.60839	2.50383	2.53443	2.38292	3.52088	2.49498	2.1736	2.53145	1.85859	2.34839	2.73817	3.0088	3.39675	2.35591	2.77395	2.06107	2.5803	2.91728	2.5027	2.80119	2.45793	1.71762	2.33399	2.6779	2.48261	2.49712	2.51173	2.38452	2.5525	2.35536	2.32523	2.32109	2.14771	2.15023	2.49995	2.91674	2.0374	2.21339	119	255	-1.85588	0.0634706
Olink IMMUNO-ONCOLOGY	VEGFA	7.88581	8.45801	9.00761	7.81809	7.768	9.29129	8.16983	7.72171	8.10253	7.749	7.9282	8.02673	8.27207	8.34642	8.14697	8.07399	8.08257	7.9882	8.51596	8.20289	7.97368	8.12303	7.5303	8.54224	8.43532	7.7488	7.8992	9.11698	8.10837	8.27916	8.28809	7.93947	7.88558	7.66474	7.52506	8.32603	7.79003	8.3207	7.95387	179	315	-0.14276	0.88648
Olink IMMUNO-ONCOLOGY	LAG3	1.96513	2.37109	2.62202	2.03163	3.19482	2.9521	1.9449	2.01416	3.01146	1.85501	2.88117	2.46778	3.04158	3.14923	2.96636	2.22953	2.70078	2.31351	2.65972	2.59093	2.78791	2.19716	1.67535	2.02833	2.59289	2.08674	2.18042	2.57955	1.67595	2.73078	3.07748	1.98071	2.42847	1.9278	3.01942	2.29299	2.45326	2.41637	2.81449	157	293	-0.770904	0.440764
Olink IMMUNO-ONCOLOGY	IL12RB1	2.38222	1.50474	2.06874	2.07508	2.2719	2.74756	1.96854	1.718	2.1253	1.62051	2.06119	2.25243	1.4351	2.25197	1.82645	2.2936	2.28637	2.47616	2.18051	2.55474	2.55412	2.07667	1.52635	2.72403	1.6188	1.8971	2.20894	2.2526	2.42724	2.53718	1.61478	1.64949	1.8583	1.78746	2.19602	2.24741	2.27219	1.9458	1.82637	169	305	-0.42828	0.668447
Olink IMMUNO-ONCOLOGY	CCL20	6.39391	7.17897	7.86992	7.28607	8.91079	9.66251	8.67151	6.78109	7.51592	5.76612	7.29839	7.82702	7.23864	9.10952	6.63121	8.37822	7.49828	8.53864	7.34927	6.72386	7.89349	6.56785	8.12908	7.44405	6.63485	7.20086	6.46142	6.9732	7.26881	10.6345	8.79202	6.8016	6.42412	8.15517	7.38783	8.83365	7.82535	7.79375	7.38619	174	310	-0.28552	0.775246
Olink IMMUNO-ONCOLOGY	TNF	2.94194	2.93496	3.49344	2.93563	3.34132	3.74999	3.36633	2.86576	3.47127	2.39996	3.26483	3.47844	3.39808	3.80963	3.14674	3.51243	3.32446	3.54058	3.0679	3.33104	3.70112	3.3103	2.5137	3.36523	3.10894	2.8147	3.45712	3.2609	3.04245	3.65574	3.44048	3.08454	3.1534	3.01803	2.96483	3.34551	3.31144	3.09321	3.37048	157	293	-0.770904	0.440764
Olink IMMUNO-ONCOLOGY	KLRD1	6.1872	6.05669	5.50042	6.54707	6.35046	7.95801	5.38314	5.5778	6.43014	6.6288	7.75863	6.70906	5.8035	6.75868	5.89309	6.40392	6.70964	6.00641	6.89659	7.38425	6.03693	6.90462	6.09486	6.74906	6.64821	6.48689	6.18429	6.34084	5.3813	6.29781	7.72553	5.91564	5.45053	6.33677	7.06874	7.77	5.85491	6.70923	6.3191	183	319	-0.028552	0.977222
Olink IMMUNO-ONCOLOGY	GZMB	4.91453	5.16183	7.78699	4.76141	6.06018	6.7346	4.17602	3.9655	5.81739	3.79797	5.03534	6.1417	5.2377	5.14269	4.49153	4.89518	5.13387	5.62893	5.03902	5.42736	5.17827	5.07392	4.22022	4.42012	5.15306	4.12317	10.1737	8.39109	3.53521	4.23068	4.91714	4.68857	4.28089	4.52492	4.6569	4.56787	5.38464	4.60857	4.59821	127	263	-1.62746	0.103638
Olink IMMUNO-ONCOLOGY	CD83	3.51542	3.07404	3.64355	3.49763	3.13141	4.15789	3.5994	3.14317	3.94661	2.7546	3.64005	3.75781	3.58292	4.04781	3.38015	3.65083	3.47912	3.37233	3.57451	3.94266	4.06031	3.19654	2.95148	3.55948	3.51427	2.95921	3.74394	3.71185	3.24302	3.40768	2.94498	3.09265	3.43432	3.26716	3.38403	3.07393	3.87603	3.31968	3.40793	131	267	-1.51326	0.130214
Olink IMMUNO-ONCOLOGY	IL12	6.66361	6.47134	7.07961	6.70825	5.94104	8.35182	5.81421	6.17706	7.47399	5.60209	7.83529	7.07265	6.95274	8.19091	8.35423	7.31071	6.82113	7.27061	5.47747	7.27755	7.47429	6.80721	7.40775	6.79967	6.3204	6.19012	6.73118	6.49842	6.97435	7.53966	8.15653	6.46224	7.2789	6.68744	7.17018	8.03359	7.60887	7.14967	6.62708	180	316	-0.114208	0.909073
Olink IMMUNO-ONCOLOGY	CSF-1	10.1861	9.74239	10.1775	10.0153	10.1164	10.6298	10.2049	9.99964	10.3823	9.76031	9.97367	10.2119	10.3312	10.3476	10.0542	10.3506	10.3298	10.14	10.3991	10.377	10.2145	10.1497	9.53764	9.99763	9.86598	9.90284	10.2059	10.0961	10.0802	10.2664	10.3252	9.9945	9.79496	9.82634	9.9628	10.5269	10.0833	10.0186	10.0286	121	257	-1.79878	0.072054
Olink ONCOLOGY III	CD22	7.242	5.86101	6.08598	5.82368	6.55929	5.45023	4.05642	6.33964	7.09677	6.40457	6.58245	6.76122	6.24213	6.59959	6.27554	6.41669	6.2486	5.3574	6.55711	5.6231	6.84022	7.12025	6.6663	5.66574	5.04044	5.61791	7.47399	5.60118	5.42412	5.94485	6.23232	5.63334	6.08248	6.5213	4.84378	6.79952	6.40094	6.13054	5.22953	111	247	-2.0843	0.0371332
Olink ONCOLOGY III	INPP1	2.49542	3.29261	3.58266	1.77123	4.01584	3.66704	2.24513	3.10082	1.91199	1.59165	3.28024	2.0686	1.89931	2.22202	1.95059	2.40539	2.2472	1.81517	2.05602	2.17255	2.09658	1.90309	3.03572	2.47262	3.70186	1.47732	3.70014	4.19914	1.59622	2.30479	2.47932	1.60011	1.91257	1.84134	1.49677	2.08194	1.78994	1.99164	1.90959	145	281	-1.11353	0.265482
Olink ONCOLOGY III	ALPP	4.70209	5.57206	3.65921	4.95453	6.65368	5.29242	7.30629	4.99813	5.92719	7.20414	5.11352	5.39124	5.10357	6.34061	6.01884	5.7919	6.41249	5.94604	6.40918	5.63335	6.46143	6.36648	5.41558	6.42377	8.13426	7.76992	7.42376	6.46115	4.54371	7.36361	5.93545	6.04923	5.47578	5.11943	5.22886	6.08624	5.3951	5.16599	5.88686	147	423	-1.05642	0.290774
Olink ONCOLOGY III	CGB3	3.48057	3.04198	4.05214	3.51244	3.00008	3.78512	3.54559	3.37403	4.61521	3.39599	3.99529	3.33312	4.35802	4.3433	3.01131	3.35182	4.61236	3.7683	3.74469	3.55338	3.21748	3.02765	3.1236	3.86701	5.14266	2.59542	3.68397	3.24567	3.47112	4.2313	8.70734	3.26033	6.06767	3.7519	3.5833	5.15141	3.35104	3.54775	2.76665	155	431	-0.828008	0.407666
Olink ONCOLOGY III	NAMPT	0.74191	1.77529	2.69572	0.6235	2.6054	2.41788	0.53544	0.70018	1.05115	-0.02219	0.87082	2.77043	0.78405	1.02914	1.44639	1.16444	0.7234	1.41784	2.21659	0.98668	0.58935	4.15929	1.54381	1.29808	2.10623	0.74576	2.98997	3.01244	0.47257	1.08017	2.38651	4.06986	0.76624	0.8975	0.47074	2.38837	1.79796	0.96871	0.7241	167	443	-0.485384	0.627404
Olink ONCOLOGY III	IL17F	0.57392	0.48662	0.36356	0.17662	0.72765	0.634	0.39577	0.45124	0.82428	0.13068	0.45295	0.17451	1.02578	0.64193	0.41141	0.26854	0.25388	0.24196	1.5228	0.47949	0.64432	0.55879	-0.06957	0.61114	0.35488	1.08139	1.72107	0.57989	0.56616	1.28142	0.26713	0.12784	0.58979	0.52063	0.72432	0.32313	0.5884	0.08942	0.22979	163	439	-0.599592	0.548778
Olink ONCOLOGY III	VMO1	2.4977	3.29195	3.64216	2.77708	3.39484	3.14944	2.77962	2.92569	3.79489	3.26118	3.43234	2.5942	2.84319	2.19726	2.95663	3.27515	3.17857	3.18147	3.18353	4.09701	3.26343	3.54126	2.82941	2.53379	3.16667	3.04384	2.38177	3.64557	2.61725	3.84425	3.15476	3.63158	1.89413	1.75347	3.47372	3.58901	2.41668	3.47311	3.67434	178	314	-0.171312	0.863978
Olink ONCOLOGY III	TPMT	-0.13949	0.8397	1.0475	-0.2665	1.4732	1.19985	-0.30433	2.15337	0.00054	0.00672	-0.15029	1.9942	-0.11795	-0.28996	0.46985	-0.26578	-0.31595	0.29323	0.87457	1.29589	0.23666	-0.03436	0.09766	0.42449	0.59729	0.04409	0.77143	1.85404	-0.00025	0.09456	4.48821	4.06943	0.6467	-0.23854	-0.05178	0.34608	0.60001	0.21427	-0.1459	151	427	-0.942216	0.346082
Olink ONCOLOGY III	IFNGR2	5.38425	5.13926	6.3135	4.56257	5.47972	4.72806	5.223	4.33827	5.04253	5.84867	5.93218	4.49684	5.52278	5.12133	4.50417	4.5289	5.27435	4.27139	4.44302	4.7597	4.89962	4.50697	5.23711	4.93188	5.17731	4.66823	5.66129	4.94544	4.53547	4.70658	5.83946	4.63157	4.70283	5.67706	4.54427	4.66841	4.45713	4.44649	4.37654	158	294	-0.742352	0.457874
Olink ONCOLOGY III	KLK4	4.36584	3.78121	4.80136	4.34409	5.19019	7.01036	7.60426	4.40238	4.89209	4.81753	5.10181	3.45822	4.88901	6.40085	4.31051	5.33725	4.18978	5.34097	5.55628	4.32267	5.04367	4.79641	4.45898	4.64407	5.23774	5.79593	5.10996	5.75059	5.06611	4.81386	5.25213	5.02286	4.8691	5.2141	5.64688	3.8682	4.05202	3.72161	4.64199	166	442	-0.513936	0.607297
Olink ONCOLOGY III	ERP44	4.37288	5.99314	5.46554	4.31943	6.41101	5.98965	4.33576	4.00296	4.89814	4.34429	4.60307	4.57769	3.51612	3.72202	4.18903	4.13494	4.43505	3.48313	4.36524	4.68582	4.41837	4.67674	3.64119	4.53578	5.27688	4.14127	5.66413	6.29296	3.82433	4.02803	3.64708	4.01636	4.17864	4.42514	4.04387	3.55245	4.00607	4.43836	4.05462	148	284	-1.02787	0.30401
Olink ONCOLOGY III	CBLN4	3.26306	2.97748	3.15559	3.67528	3.49562	3.34517	2.66051	3.56275	3.78817	2.597	3.74047	3.7917	2.95931	3.76213	3.31229	3.66036	4.02545	3.39244	3.92292	3.49735	3.70213	3.84416	2.87193	3.11385	3.3614	2.90894	3.6363	3.39528	3.79437	3.51165	1.99932	2.82946	3.487	3.58251	2.6831	3.17111	3.4075	3.73071	3.1801	137	273	-1.34194	0.179614
Olink ONCOLOGY III	ACAA1	1.74364	3.99368	4.47475	3.30604	5.50812	3.97476	1.72707	1.15661	3.44418	1.36008	1.86613	2.68218	3.7699	4.27253	3.18494	6.72614	2.19252	1.83615	3.16876	2.86559	2.86206	1.13126	2.5191	2.19091	3.49139	3.51653	4.21639	5.13871	1.36523	2.0961	3.42014	2.52867	2.46022	2.54973	1.57637	3.58854	3.11416	2.35052	1.88696	176	312	-0.228416	0.819323
Olink ONCOLOGY III	NT5C3A	0.57806	5.44281	6.25818	0.43865	6.32261	5.63544	0.16721	0.42264	0.31461	0.16133	0.47915	5.33528	1.17659	0.63884	2.06507	0.12404	0.35705	3.29616	3.34671	0.23475	0.30016	0.27404	2.13165	2.35479	4.87418	0.18957	5.71738	6.84567	-0.07787	0.20095	1.40174	6.08469	-0.09127	0.41904	0.03935	1.27917	3.48656	1.01318	-0.11753	172	308	-0.342624	0.731881
Olink ONCOLOGY III	GAMT	0.72702	2.85129	2.49488	0.40792	3.00911	2.72533	0.38963	0.35369	0.99368	0.45484	0.53748	0.96886	0.89553	0.62464	0.75159	1.42299	0.4869	0.60051	1.82415	0.5637	0.68836	0.47775	0.37107	0.59347	2.44382	0.67011	2.64401	3.2238	1.96472	0.44173	0.63096	1.40219	0.48237	0.25535	0.93934	0.81808	0.64649	0.51636	0.70478	170	446	-0.399728	0.689357
Olink ONCOLOGY III	HEXA	1.59477	1.93473	1.83604	1.43957	2.20983	2.00042	1.35549	1.65887	1.61833	1.5185	1.55597	1.63228	1.49797	1.74246	1.57558	1.52634	1.69801	1.50059	1.84413	1.4912	1.79846	1.53276	1.26531	1.6098	1.58858	1.41179	1.76761	2.10591	1.70107	1.82118	1.88218	1.38853	1.38164	1.83631	1.7931	1.56955	1.47879	1.80138	1.59715	167	443	-0.485384	0.627404
Olink ONCOLOGY III	S100A16	3.88916	1.63309	2.25489	2.47907	4.16245	2.36062	1.65343	2.80275	2.87465	3.24023	2.5151	2.64782	2.73688	4.16755	2.17255	2.76709	2.85252	4.39901	2.36393	2.38122	3.35257	3.03378	1.14523	2.26892	2.00533	2.54485	1.95586	2.34627	2.06372	2.41477	2.71892	3.13992	1.09767	4.07277	1.14917	3.76078	2.63159	1.7734	2.14291	121	257	-1.79878	0.072054
Olink ONCOLOGY III	PSPN	4.19586	4.85642	4.19666	3.47706	5.75545	4.38539	3.53812	5.13787	3.78812	4.35903	2.95321	4.443	3.42302	3.92832	5.54134	4.91635	5.93277	3.06994	4.58869	4.16244	4.87053	4.19042	3.37466	3.67696	3.69158	3.00023	4.55074	4.54835	4.07263	5.29477	4.40286	2.0832	4.84588	3.7068	4.48181	2.70058	4.56083	4.32525	4.27183	161	297	-0.656696	0.511376
Olink ONCOLOGY III	DCTPP1	4.04945	5.72738	5.24539	3.96643	6.30407	5.97532	3.93269	3.96427	4.37498	4.22961	4.60416	4.75301	4.32154	5.06117	4.66763	4.5884	4.43922	4.69776	4.74222	4.49239	4.99636	4.32952	4.6852	3.99226	4.72204	4.22706	5.84875	6.19248	4.37892	4.42566	5.64081	5.59541	3.8683	4.52588	4.35783	4.29957	4.15699	4.34091	4.23334	159	295	-0.7138	0.475351
Olink ONCOLOGY III	MANSC1	6.78155	6.40221	6.73012	6.57488	6.93877	6.77655	6.53856	6.49909	6.77019	6.09901	6.54418	6.46359	6.6133	6.90234	6.61466	6.75723	6.65635	6.41722	6.61918	6.72872	6.68305	6.57529	6.05015	6.25374	6.5216	5.86039	6.5607	6.62654	6.48306	6.72692	6.30736	6.51917	6.64386	6.40546	6.43024	6.68668	6.73142	6.58387	6.3343	121	257	-1.79878	0.072054
Olink ONCOLOGY III	GFER	2.56064	6.1999	6.00033	2.85823	7.22692	6.27174	2.50699	2.47466	3.085	2.19133	2.15084	2.80324	2.87682	3.34088	2.82793	4.53614	2.74433	2.50488	3.42448	3.08097	2.94776	2.51227	2.27965	2.55382	4.79149	2.99341	6.23803	7.24537	2.43185	2.69243	3.50036	3.34489	2.93076	2.93743	2.40379	3.15171	3.07053	2.68788	3.26578	155	431	-0.828008	0.407666
Olink ONCOLOGY III	RP2	0.81126	3.80896	3.79651	1.79907	4.58937	4.21056	0.83821	0.90618	0.86859	0.93169	1.07669	1.03838	1.16919	0.78284	1.03427	1.35162	0.95574	0.82209	1.27348	1.1856	1.42886	0.79765	0.90998	1.07835	3.29846	0.50247	3.76995	4.75469	0.8648	0.76135	1.69172	2.81685	0.89983	0.86608	0.83481	1.58716	1.71329	0.95125	1.06797	180	456	-0.114208	0.909073
Olink ONCOLOGY III	JCHAIN	2.8366	3.75282	3.37969	2.84616	3.92067	3.68989	4.09031	2.99861	2.88286	2.60925	2.67704	2.34066	3.12026	3.14568	2.59273	2.71304	2.83091	2.91006	3.23585	3.23064	3.50943	3.02761	2.09071	3.7424	2.62823	2.76804	3.23558	3.04075	4.32276	4.11665	2.33624	2.65833	3.60772	2.5472	2.18123	2.88472	2.79318	3.32979	2.64934	169	305	-0.42828	0.668447
Olink ONCOLOGY III	C1QA	5.06619	4.85523	5.10169	4.84162	5.0229	5.0024	4.8044	4.60175	5.75487	4.94654	5.64618	5.3286	5.29774	5.83009	5.25644	5.22025	5.30175	4.89461	5.51483	5.05495	5.59855	5.70677	4.15346	4.86627	4.8983	4.89983	4.88488	4.76105	4.66824	5.62845	5.66321	4.94099	4.86239	4.87362	4.98058	5.38932	5.12947	5.07158	5.33367	145	281	-1.11353	0.265482
Olink ONCOLOGY III	AKR1B1	3.43644	7.20553	6.40047	4.82904	7.11731	7.12197	3.57601	3.91245	3.56608	2.56671	3.21226	5.84484	4.00661	5.02849	3.78209	3.42273	2.76503	4.96047	4.68573	3.02928	3.63163	3.86691	3.73662	3.71966	6.40585	2.69377	6.91905	7.76342	3.75268	3.41984	4.59556	7.23903	3.34068	3.29411	2.85061	4.48366	5.35818	4.12219	2.67872	181	317	-0.085656	0.93174
Olink ONCOLOGY III	SCG2	4.48558	4.36746	4.37565	4.47476	4.54051	5.09429	4.43526	4.47793	4.13932	4.07141	4.66227	4.42784	4.12128	5.00704	4.08159	4.65043	4.77805	4.74104	4.18444	4.26668	4.59864	3.86328	4.18033	4.23603	4.40972	3.90943	4.29072	4.14395	4.77545	4.88886	3.80004	4.59209	4.33719	4.17925	3.93764	3.61557	5.47601	4.01787	4.08961	129	265	-1.57036	0.116331
Olink ONCOLOGY III	RFNG	1.07018	1.49677	1.4516	0.94857	1.37037	1.78031	1.16392	0.75625	1.12357	1.39462	0.92528	0.97633	1.06155	1.38078	1.06754	0.99192	1.637	1.29905	1.10504	1.12342	1.05496	0.98465	0.4159	1.22879	0.87875	0.70008	0.87051	1.18978	1.21994	1.56112	1.21908	1.0018	1.06064	0.63182	0.85662	1.24981	0.57738	0.93869	0.45823	124	260	-1.71312	0.0866903
Olink ONCOLOGY III	MLN	3.01762	3.68989	5.16626	2.36567	5.89262	5.05266	5.82216	2.85863	3.25218	4.68127	6.31426	3.2744	4.39991	5.05524	1.65776	4.51976	5.18651	4.51766	4.53494	4.16536	4.38487	4.50035	2.28456	3.53381	3.9335	5.13178	4.14266	3.76979	4.79094	6.15968	4.23243	4.43715	3.08551	4.66784	4.13089	3.8627	0.90388	3.92798	3.39724	158	294	-0.742352	0.457874
Olink ONCOLOGY III	AIF1	1.1954	2.48704	2.15285	1.00785	2.78551	2.58694	0.8997	1.28483	1.35498	1.32522	4.25918	1.05921	0.71996	1.2811	0.82599	1.22566	1.00817	1.44589	1.18525	1.00124	1.29268	1.28966	1.39055	0.585	2.20833	1.05684	2.56771	3.06627	1.27098	1.3163	1.29477	1.06555	0.926	0.9498	1.03468	1.29752	1.29989	1.13747	1.08303	166	302	-0.513936	0.607297
Olink ONCOLOGY III	ARHGAP25	-1.10996	2.05066	1.679	-0.41198	3.0836	2.4365	-0.98838	-0.84962	-0.26318	-0.71665	-0.54516	-0.34584	-0.6941	-0.60674	-0.51561	-1.33445	-0.34455	-0.06637	-0.61139	-0.8118	-0.65146	-0.60225	-0.42354	-0.43927	1.31513	-0.70474	1.79501	2.73217	-0.70522	-0.37945	-0.1889	-0.35111	-0.38595	-0.61133	-0.90784	-0.63323	-0.53339	-0.27374	-0.43265	157	433	-0.770904	0.440764
Olink ONCOLOGY III	IL1B	1.94382	3.35861	3.44062	2.07852	3.26351	3.5271	2.2858	2.85276	2.63662	1.60128	3.2545	1.4105	2.05884	2.0282	1.61687	0.92521	0.75677	1.08039	1.7806	1.2736	2.85935	0.89047	1.7971	1.77704	2.24825	1.04019	3.07821	3.75852	2.9739	1.36044	2.68673	2.22959	1.63736	1.44149	1.61332	2.63419	1.39134	2.34649	1.9069	183	459	-0.028552	0.977222
Olink ONCOLOGY III	CCT5	-0.03373	2.75583	1.56358	-0.18158	2.13441	2.09376	-0.70586	-0.13097	-0.47042	-0.12705	-0.21759	2.19147	0.18319	-0.50539	0.8706	-0.60195	-0.42709	1.30967	1.39439	-0.47874	-0.29817	0.05247	-0.27175	0.40247	0.90617	-0.38073	1.0219	1.94505	-0.17921	-0.43936	0.82063	3.08712	-0.30733	-0.25308	-0.4014	0.70342	0.9093	0.35781	-0.47991	174	450	-0.28552	0.775246
Olink ONCOLOGY III	CASP2	-0.05166	4.34042	3.82046	-0.4971	4.30978	3.99045	-0.67851	-0.35506	-0.45005	-0.16802	0.6619	0.17726	-0.00238	-0.18313	0.00082	-0.39268	-0.07312	-0.1344	0.29066	-0.32583	-0.00909	-0.03546	-0.00804	0.62299	3.7068	-0.30802	3.98402	5.44826	-0.14562	-0.15291	0.02976	0.99221	1.59168	-0.57905	-0.12729	0.13676	0.27828	0.06035	0.44128	135	411	-1.39905	0.161798
Olink ONCOLOGY III	ELOA	0.14975	1.07773	2.49099	-0.07938	1.48944	1.47372	0.85758	0.11535	0.70197	-0.15452	0.24112	1.1727	-0.02909	0.54813	0.42522	0.47418	0.30125	0.65723	0.76349	0.36831	0.48941	0.42599	0.65466	0.2708	0.71386	0.27907	3.64046	2.42782	0.2033	0.17065	1.05034	1.92758	-0.03347	0.17528	0.15823	1.39621	0.43258	0.52201	0.38189	183	459	-0.028552	0.977222
Olink ONCOLOGY III	NCS1	8.81893	8.62277	8.26025	8.17695	8.28985	8.88998	8.37077	8.27658	8.20755	8.28151	8.66725	8.83415	8.02161	9.11224	7.67404	8.21627	8.34128	8.6109	9.21412	8.50431	8.72144	8.48218	7.74239	8.57884	8.20103	7.71616	8.14348	8.12766	8.1702	8.7277	8.30831	9.80437	8.51546	8.18805	8.10067	7.6897	8.66956	8.11769	8.18256	125	261	-1.68457	0.0920718
Olink ONCOLOGY III	LSP1	3.5499	4.38242	5.12217	3.76409	4.56128	4.79797	4.11683	4.08288	5.0603	3.99496	4.7525	3.79746	3.70613	4.40036	4.24325	3.63143	4.53292	3.86034	4.81786	4.29968	4.82748	4.02144	5.22296	3.42489	4.17408	3.2008	6.26715	5.22308	4.17266	4.29899	4.34998	4.03787	4.56714	4.09849	3.60871	4.8711	3.76625	4.45974	4.40657	175	311	-0.256968	0.797203
Olink ONCOLOGY III	AFP	5.03884	5.37404	5.73231	3.94013	5.62541	5.62608	5.33643	4.56727	5.67608	5.3897	4.73179	4.7218	4.61261	4.76407	4.94441	5.84427	4.97301	5.35378	5.21212	4.11682	5.61973	5.19159	6.34097	6.08553	5.8932	5.36914	6.33908	6.23893	4.90165	5.48352	4.26116	5.16086	4.52714	5.08353	5.72459	4.6609	5.86863	4.74533	4.86872	160	436	-0.685248	0.493187
Olink ONCOLOGY III	GOPC	0.58891	6.56493	6.03044	0.23742	6.53312	5.88453	0.28033	0.44717	1.39989	0.65413	0.58259	1.75539	0.28352	0.72462	1.17791	0.50161	0.41343	0.73803	0.85946	0.45729	0.75115	0.90732	0.89036	0.9514	5.02247	0.54761	6.04815	7.38074	0.3304	0.24697	1.2367	2.11766	1.18411	0.44219	0.51179	1.1091	1.14488	0.74776	0.78696	157	433	-0.770904	0.440764
Olink ONCOLOGY III	USO1	-0.34103	5.62175	5.51854	-0.18069	6.0881	6.07144	-0.64859	-0.01241	0.32909	-0.58202	-0.06338	4.03497	0.13055	0.0774	1.33466	-0.05009	-0.00883	2.01657	2.22822	-0.40389	-0.27623	0.33005	0.79773	0.70394	4.74728	0.0017	5.55892	6.47227	-0.35668	-0.17267	1.41019	4.79756	-0.3383	-0.28864	-0.41145	1.70388	2.2392	0.40468	-0.00536	170	446	-0.399728	0.689357
Olink ONCOLOGY III	CNPY2	0.50648	1.50726	1.75581	-0.16616	2.73245	1.74321	-0.10649	0.63432	0.48485	0.50888	0.95977	0.28349	1.69778	0.01988	0.28907	-0.00471	-0.1726	0.29537	0.23537	-0.30063	0.72134	0.64216	0.44464	0.32262	0.34688	0.05084	1.38996	2.31532	0.03647	0.56552	0.32441	0.16464	0.73212	0.65462	0.50196	0.42632	0.50841	-0.10765	0.53593	181	457	-0.085656	0.93174
Olink ONCOLOGY III	AIMP1	1.11513	5.7106	5.68632	0.93599	5.6679	5.632	1.17413	0.80145	1.3725	1.25425	1.34376	4.5132	1.22837	1.80621	1.94714	0.94474	1.09495	2.55403	1.99966	1.22164	1.41731	1.48826	1.76759	1.56543	5.23472	0.66378	5.49017	5.85873	1.0607	1.1867	1.95782	4.77071	0.86595	0.9535	1.05669	2.50829	2.07658	1.28909	0.99071	171	307	-0.371176	0.710506
Olink ONCOLOGY III	SCGN	2.59321	2.64813	2.22553	3.00314	2.66729	3.17532	2.21618	1.95366	2.50482	3.35441	3.08295	2.25432	2.21667	4.49958	1.32386	2.62115	2.87396	3.31526	3.37109	2.9822	2.57843	2.32235	2.60584	2.88388	3.13154	1.97578	1.36655	2.55792	2.6565	3.87097	2.0098	3.49348	3.36972	2.80695	1.90365	2.91435	1.71065	3.24967	1.98945	176	312	-0.228416	0.819323
Olink ONCOLOGY III	CDC27	-0.3854	3.98807	3.99778	-0.13959	4.72544	4.12429	-0.30185	-0.30132	0.23292	0.13867	1.42208	2.78178	0.38968	0.13475	1.51926	-0.18695	-0.05145	1.82877	1.53519	-0.3946	-0.14049	-0.01428	0.16643	0.38464	2.87578	-0.14956	3.95411	5.11233	-0.38887	0.36548	1.07651	3.96427	0.29722	-0.07372	0.07371	1.85921	1.53765	0.17057	0.07905	157	433	-0.770904	0.440764
Olink ONCOLOGY III	TXNDC15	8.39148	8.40707	8.6642	8.18195	8.65956	8.4584	8.10573	8.15435	8.77451	8.39538	8.26393	8.52461	8.20141	8.09494	8.50459	8.18815	8.48804	8.44012	8.4665	8.33585	8.13159	8.57231	8.35799	8.56112	8.45017	8.34253	8.32064	8.49533	8.14663	8.54779	8.25842	8.37524	8.65964	8.27858	8.20335	8.54963	8.54065	8.38355	8.02276	178	454	-0.171312	0.863978
Olink ONCOLOGY III	ICAM 5	6.20002	5.61472	6.22775	5.42447	6.02693	6.11245	5.29611	4.96879	6.34152	5.72507	5.30211	5.73932	5.26817	5.82508	5.4049	5.40434	5.51103	6.18998	5.72711	5.62302	5.57634	5.73069	5.25386	6.02381	5.66669	5.77444	5.96769	6.19608	5.4579	5.8056	5.10564	6.23255	5.97728	5.40583	4.95503	5.66012	6.17718	5.44404	5.05932	175	451	-0.256968	0.797203
Olink ONCOLOGY III	FUS	1.24477	3.6849	4.13111	1.67674	3.97808	3.39779	1.60352	1.71899	2.42804	1.38644	1.90503	2.57088	1.64558	1.97285	2.39133	2.04318	1.92219	2.07643	1.95159	1.95071	1.93996	1.90025	0.35309	1.42471	2.63478	1.27218	4.66072	4.55846	1.78066	2.17056	2.14304	2.91103	1.37972	1.43763	1.30405	2.66005	1.98945	2.24033	1.50202	181	457	-0.085656	0.93174
Olink ONCOLOGY III	PTP4A1	1.43861	2.07683	2.49839	1.27892	2.76758	2.27128	2.30033	0.65117	2.1776	1.63725	1.47218	1.21803	2.01764	1.781	1.54624	2.20895	1.36384	2.43252	1.25119	1.3855	2.81377	1.19304	1.22847	1.53895	2.11827	1.20504	2.27691	2.7668	1.60584	1.75832	2.10434	1.70121	1.10652	1.20275	2.29661	2.07335	1.64878	1.31421	1.52665	179	315	-0.14276	0.88648
Olink ONCOLOGY III	FOXO3	0.84134	4.9389	5.50923	0.79979	5.86611	5.59136	0.68111	0.6903	0.95748	0.75994	1.05001	5.64993	1.81169	0.82603	2.68255	0.53996	0.66932	3.76413	3.51058	0.80042	0.78499	1.43824	1.9446	2.09017	3.4639	0.47079	4.96713	5.74086	0.53554	0.76803	2.49505	7.44899	0.55295	0.08647	0.87078	3.55794	3.40055	1.78491	0.36816	172	308	-0.342624	0.731881
Olink ONCOLOGY III	VWA1	3.97183	4.33766	4.33743	4.02405	4.09162	4.50809	3.84888	3.95385	4.22593	4.65463	3.77536	3.95713	3.7368	4.1775	4.14607	4.39369	4.79639	3.72619	3.84611	4.68809	4.21803	3.775	3.61214	4.6395	3.96143	3.51056	4.00986	3.87946	4.49004	4.2915	5.5105	3.28746	4.22329	4.16383	3.80739	5.37228	3.56832	4.56447	3.88688	181	457	-0.085656	0.93174
Olink ONCOLOGY III	FLT3	1.58137	1.98711	1.67495	1.40889	1.85622	1.33454	0.92205	1.01876	1.35253	1.19698	1.45455	1.22248	0.77129	1.64298	1.26962	1.25902	1.03748	1.54017	1.54416	1.52294	1.36373	1.16803	1.32835	1.40112	1.22492	0.66343	1.1533	1.26797	0.94807	1.21726	0.89117	1.21972	1.26669	1.03708	1.07025	1.35737	1.46172	1.21847	0.99506	97	233	-2.48403	0.0129907
Olink ONCOLOGY III	COL9A1	2.03192	1.72055	1.7929	1.49052	1.32364	2.12947	1.66303	2.81919	2.72229	1.91065	1.99504	2.46482	1.90793	1.958	1.63791	1.49619	2.43769	1.758	3.11763	1.10456	1.53464	1.69096	1.03983	1.60188	1.91807	1.3877	2.93087	1.7675	2.3234	1.83376	1.36252	0.84797	2.30902	1.07636	2.14557	0.93954	1.93187	1.7141	1.5521	155	291	-0.828008	0.407666
Olink ONCOLOGY III	BRK1	0.27949	1.76273	1.18692	0.46762	1.84998	1.93083	0.00122	-0.03043	0.04281	0.65604	0.20717	0.34745	0.24431	0.7728	0.47853	0.19179	0.8902	0.2009	0.63509	0.63022	0.62626	0.49221	0.42577	0.48042	1.38882	0.02131	1.513	2.4572	0.77252	0.24039	1.1031	0.49851	-0.0214	-0.0503	0.69047	0.61345	0.26131	0.15811	0.26395	180	316	-0.114208	0.909073
Olink ONCOLOGY III	NELL1	8.82551	9.02758	9.33791	8.25459	8.96175	8.02828	7.75186	9.42708	8.69014	8.62046	7.90351	9.07317	8.52026	8.87032	8.4953	8.71901	8.54778	8.47686	8.31468	8.73197	8.55598	8.73496	7.66595	9.10144	9.01488	8.57656	8.35219	8.49957	8.52597	8.50124	8.77298	9.09082	7.86107	9.04472	8.55433	8.44634	8.69767	8.78249	8.76019	166	442	-0.513936	0.607297
Olink ONCOLOGY III	SFTPA1	0.49961	0.9458	1.05577	0.91108	1.0487	1.52352	0.85523	1.06744	1.37811	0.13286	0.96322	1.37492	0.46522	1.027	0.77314	0.56154	0.81575	0.9918	1.53567	2.20708	1.40529	0.65355	0.69648	1.87737	1.12677	1.65575	1.05568	1.15534	0.35718	0.57746	0.55724	0.68067	0.45609	0.74509	0.60086	0.75295	1.04442	0.56021	0.26398	141	277	-1.22774	0.219546
Olink ONCOLOGY III	VPS37A	-0.43102	2.01959	2.0319	-0.49982	2.39205	2.62526	-0.97555	-0.75696	0.08547	-0.57142	-0.11299	1.55712	-0.4792	-0.55821	-0.16221	-0.63642	-0.61575	0.55287	0.72702	-0.52144	-0.46061	-0.20183	0.07503	0.12119	1.95293	-0.50666	1.75382	3.07926	-0.84235	-0.24056	0.19919	2.99211	-0.65718	-0.50541	-0.47109	-0.03198	1.30097	-0.23184	-0.63035	169	445	-0.42828	0.668447
Olink ONCOLOGY III	DRG2	0.62441	3.01884	2.93779	0.59624	3.43456	3.42352	0.19399	0.38093	0.52014	0.40352	0.39919	2.33242	0.4125	0.2785	0.89763	0.18193	0.17983	1.6274	1.87467	0.27755	0.31893	0.50423	0.77408	0.86807	2.72893	0.38104	2.89287	3.79308	0.43737	0.18568	0.98554	2.80802	0.28597	-0.06667	0.32113	1.04094	1.49225	0.60557	0.10378	182	458	-0.057104	0.954462
Olink ONCOLOGY III	HMBS	3.2674	3.50926	5.21586	3.57246	2.69812	4.65261	2.52097	3.95734	2.92494	2.80422	2.88565	5.84139	4.19256	3.28025	4.95807	2.4317	2.75993	5.56584	5.72456	3.29771	3.0882	3.88392	4.7306	4.67956	3.33741	2.66561	3.15153	3.47156	3.40958	3.29192	5.07084	5.72557	2.37931	3.03174	2.68681	5.33942	5.28906	4.42504	2.89022	182	318	-0.057104	0.954462
Olink ONCOLOGY III	CLIP2	0.3558	7.40327	7.24583	0.05572	7.85418	7.48028	-0.05959	0.52235	0.82421	-0.00772	-0.1047	0.97417	0.35432	2.48834	0.34318	-0.06771	0.0894	0.15588	0.58814	-0.00864	0.14153	0.53596	0.76951	0.52134	6.50835	-0.00153	7.48493	7.94289	-0.28387	-0.11346	0.54101	0.9802	0.06171	0.2394	0.24914	1.02862	1.53483	2.41353	-0.00409	172	448	-0.342624	0.731881
Olink ONCOLOGY III	CXCL14	2.07196	1.77379	2.86435	3.07704	2.68979	2.86697	2.25593	2.03142	1.6748	2.24173	1.88594	1.55196	2.90066	3.01098	2.36955	1.53511	2.5457	1.79461	2.37547	1.83134	1.71661	2.51911	1.25333	2.80157	2.0797	1.51633	2.02665	1.48685	2.70464	2.638	2.13493	3.29367	2.08701	1.9397	2.59629	1.77988	1.6794	2.22098	1.66941	170	306	-0.399728	0.689357
Olink ONCOLOGY III	HSPB6	6.1966	5.16236	4.7521	5.10661	4.6521	6.26783	6.39988	5.33272	5.26429	5.39525	6.0193	5.18417	4.97288	6.07936	5.334	5.47385	6.16222	5.7629	5.66514	6.12521	6.74952	5.32389	5.22595	5.36119	5.17109	5.29344	4.68695	5.18212	5.90206	6.00003	4.87114	4.76266	5.57552	5.71715	5.74148	4.28445	4.87817	5.34218	5.57783	131	267	-1.51326	0.130214
Olink ONCOLOGY III	ATP6V1D	-0.35429	1.64062	1.45934	-0.84231	2.65824	2.58772	-1.26919	-0.75767	-0.78526	-0.05521	-0.54429	1.68901	-0.68132	-0.96651	-0.13748	-0.94318	-0.73792	0.69773	0.6575	-0.86194	-0.59303	-0.45894	-0.28667	0.16176	1.32598	-0.47184	1.89377	2.64009	-0.61739	-0.53188	0.04579	3.8515	-0.2922	-1.05182	-0.59244	-0.3755	0.36946	-0.74671	-0.68782	154	430	-0.85656	0.391688
Olink ONCOLOGY III	LAP3	1.02297	2.66943	2.83211	0.97958	2.96329	2.75574	2.03085	0.71624	1.28573	0.72981	0.93867	2.03203	1.42145	1.19667	1.62594	1.74305	1.06985	1.56305	1.83839	1.42357	1.91349	0.86528	0.56806	1.06046	2.23237	1.44846	2.56148	3.14438	0.79678	1.08373	2.18245	2.66179	1.113	0.8973	1.04163	1.49801	1.38118	1.07747	0.86126	181	317	-0.085656	0.93174
Olink ONCOLOGY III	LACTB2	3.43794	7.51535	7.4947	3.37485	7.8209	7.75128	3.25243	3.61047	3.81902	2.77937	3.41254	7.1424	3.53571	3.87167	4.70235	4.06106	3.14178	5.74881	5.92188	3.22938	3.79667	3.82579	4.16508	3.88332	6.68011	2.67165	7.34239	8.44209	2.98724	3.56801	4.8419	8.14956	3.24449	3.17844	2.73251	5.22408	6.07713	4.22337	3.53015	182	318	-0.057104	0.954462
Olink ONCOLOGY III	HBQ1	2.17641	2.21129	4.81265	2.59194	1.35238	3.51878	1.3721	2.08357	1.93342	1.22003	2.12755	6.66955	2.32876	1.4917	3.65664	1.32373	1.37126	4.18258	4.82034	2.40431	1.64471	2.62022	4.49615	3.28151	2.2512	0.84058	1.27162	2.09925	1.4343	1.03924	3.54135	6.55178	1.28814	1.94867	1.09275	3.84201	6.00917	3.26535	1.46424	152	288	-0.913664	0.360893
Olink ONCOLOGY III	SCLY	7.7648	7.81342	7.81119	7.46424	8.75381	7.4876	6.8105	7.29679	7.82906	7.1811	7.56494	8.08382	8.15795	7.83146	7.77666	9.46753	7.52627	7.18316	7.23298	8.27229	7.34812	7.49073	6.38987	7.04388	7.60369	7.58338	8.06206	8.30645	6.11099	7.65601	8.10623	7.98768	7.38189	7.36149	6.56508	8.75967	7.98251	7.80112	7.93209	167	443	-0.485384	0.627404
Olink ONCOLOGY III	MYO9B	0.22215	3.65557	3.26913	0.20429	5.3382	3.86615	0.25212	0.04118	0.2462	0.03566	0.20957	1.20455	0.37521	0.06107	0.36453	0.21073	1.84573	0.31798	0.70161	-0.07859	0.24985	0.30621	0.49752	0.3599	3.1663	0.13826	3.6833	4.70958	0.27015	0.19034	0.34899	2.03107	0.36566	0.09025	-0.07627	0.53628	0.74857	0.60443	0.01178	173	449	-0.314072	0.753466
Olink ONCOLOGY III	CD300E	2.70051	2.55366	3.74506	2.59029	3.28369	4.01644	3.06921	3.0215	3.42212	2.49879	3.03312	2.14317	3.04655	3.86858	3.43966	2.34281	2.93659	2.93858	3.04227	2.70699	3.41571	2.68426	2.65113	2.49907	3.13027	1.51028	3.27776	3.06159	2.86091	3.19998	3.22311	2.56956	3.13782	2.34692	2.76936	2.7936	2.47397	2.91202	2.91012	151	287	-0.942216	0.346082
Olink ONCOLOGY III	SPINK4	0.8965	0.50194	1.13995	0.71223	2.41516	3.03704	0.75009	0.91479	0.72157	0.70065	0.90316	1.0274	1.40446	1.797	0.72672	0.29041	1.91845	1.70969	0.48797	0.69585	1.01564	0.38038	1.07101	1.01897	0.88936	1.58948	1.06199	0.47387	1.31399	2.28141	0.56706	0.83139	0.79969	0.46796	1.04465	-0.05761	0.9229	2.40849	1.45894	178	454	-0.171312	0.863978
Olink ONCOLOGY III	CDHR2	3.70656	3.99981	3.76234	3.64996	2.64512	2.82818	3.75348	4.24988	4.89562	2.99226	3.39265	3.50627	5.07875	2.91702	5.09696	5.00443	3.64889	2.01903	1.93916	4.28483	3.97168	1.3937	2.57668	4.27756	3.27238	3.51108	2.90292	3.14448	3.56606	2.83502	4.20649	3.91415	3.09302	5.24526	3.74217	4.61967	4.05972	3.07076	4.08447	165	441	-0.542488	0.587482
Olink ONCOLOGY III	CPVL	4.74823	4.90985	5.7445	4.54619	5.3931	4.831	4.49256	4.06549	5.40338	4.62236	4.7169	4.56323	4.68378	5.72664	4.90642	5.14815	4.29273	5.14332	4.35292	4.23974	4.78501	5.30625	3.87375	4.92681	4.04089	4.74094	5.06623	4.70986	2.4812	4.94658	4.93904	4.70219	4.62136	4.59739	3.895	4.54041	4.90285	4.97943	5.05892	165	301	-0.542488	0.587482
Olink ONCOLOGY III	ICAM4	4.43668	4.0101	5.2061	2.97522	4.66541	4.23673	3.60689	4.10242	4.39969	3.73623	3.00001	4.02212	5.31205	4.3186	4.60091	3.88744	3.94567	3.3648	3.34292	4.24129	4.30098	4.5568	5.5932	3.95538	3.51409	3.96988	4.02266	4.07388	3.90528	4.4332	3.40876	5.42117	4.25375	4.43673	4.11738	4.51177	4.58613	4.07132	4.03219	183	459	-0.028552	0.977222
Olink ONCOLOGY III	PSMD9	1.93427	2.38028	4.49812	1.82763	2.45947	3.51882	1.50155	2.27574	2.02458	1.51675	1.97694	6.32721	2.54456	1.95704	3.66121	1.38586	1.80155	5.16482	5.17648	2.20836	1.99151	2.43338	3.93064	3.06748	2.31511	1.23146	2.46264	3.25464	1.61939	1.86626	4.06006	8.83147	1.36329	1.56834	1.39243	3.91439	5.62415	3.06047	1.27198	169	305	-0.42828	0.668447
Olink ONCOLOGY III	VPS53	-0.82301	3.89743	3.62618	-0.94715	3.74485	3.83218	-1.1057	-1.02379	-0.81623	-1.03797	-0.78439	-0.27398	-0.88851	-0.80564	-0.84483	-0.80438	-1.01011	-0.8809	-0.71551	-0.72531	-1.03757	-0.76496	-0.8379	-0.70909	2.35785	-0.8761	3.60573	4.76447	-1.03627	-0.80907	-0.89265	-0.43897	-0.7641	-0.98015	-0.86158	-0.39528	-0.64743	-0.51009	-0.92607	153	429	-0.885112	0.376096
Olink ONCOLOGY III	CALCOCO1	2.72184	9.5148	9.81121	2.70106	10.5508	9.75268	2.52291	2.83876	3.49853	2.43105	2.79926	7.70459	4.21263	3.14191	5.32345	2.15111	3.22803	6.44314	5.79402	3.29334	2.39709	4.1852	4.23175	4.25396	9.64711	2.81842	9.75523	10.4723	2.89152	2.92211	5.24404	8.81719	2.95609	2.96828	2.10888	5.5878	6.50782	3.84959	2.18683	170	446	-0.399728	0.689357
Olink ONCOLOGY III	UBAC1	2.95112	3.66833	4.40341	2.74177	3.97158	4.52883	1.93477	3.06613	3.04881	2.18038	3.07529	4.67496	3.08455	2.84823	4.07049	2.10255	2.66816	4.36038	4.76008	3.06121	2.51969	3.52432	3.75243	3.96342	3.37658	2.11696	3.4412	4.24141	2.16587	2.57152	3.95907	4.43646	2.40428	2.50451	2.38619	4.24447	4.36178	3.83578	2.26441	169	305	-0.42828	0.668447
Olink ONCOLOGY III	PTPRM	4.03135	3.92048	4.31058	3.56595	4.70594	4.4575	3.85918	3.70395	4.2492	3.51677	4.36376	3.92328	3.84618	4.46623	3.93563	4.16715	4.64676	3.74061	4.18529	3.96695	3.94612	3.95785	3.6369	3.85478	4.41762	4.06428	4.13	3.76622	3.85517	4.03458	3.70173	4.00811	4.34575	3.71366	4.06357	3.88235	4.30046	3.69643	3.55221	158	294	-0.742352	0.457874
Olink ONCOLOGY III	GALNT7	5.09284	4.80279	4.91643	5.06444	4.61066	5.24022	4.31284	4.72995	5.12548	4.56326	4.78224	5.19729	4.56922	5.24579	4.47924	4.93049	4.89785	4.59646	5.10745	4.91299	4.86398	4.94853	4.32149	4.65256	4.78977	4.96952	4.86856	4.65937	4.36355	4.97308	4.67451	4.67476	5.17193	4.88345	4.28548	4.82793	5.0226	4.73246	4.40014	149	285	-0.99932	0.317639
Olink ONCOLOGY III	FLT1	3.06413	2.47593	2.87077	2.66787	3.10434	3.02798	2.66284	2.56789	2.94275	2.71774	3.01557	2.80994	2.64859	2.98333	2.52	2.93156	2.77011	2.6016	2.98272	2.8023	2.73876	2.88573	2.32607	2.67336	2.55737	2.7109	3.14229	2.72165	2.72051	2.77496	2.68579	2.62751	2.83159	2.54219	2.55171	2.70474	2.78651	2.60229	2.32596	127	263	-1.62746	0.103638
Olink ONCOLOGY III	VAT1	3.88936	4.16046	4.09475	3.76912	4.52508	4.32151	3.46532	3.88852	4.00563	3.73549	3.82034	3.83703	4.04473	3.94298	3.50676	3.82417	4.0622	3.70655	4.27006	3.48206	4.16394	3.73361	3.86895	3.39805	4.29098	3.55877	4.20914	4.16026	3.74392	3.70271	3.96585	3.989	3.75567	4.12527	3.62465	3.53106	3.86081	3.79795	3.88097	157	293	-0.770904	0.440764
Olink ONCOLOGY III	L1CAM	6.55011	6.4558	6.58557	6.23535	6.8402	6.81206	6.2022	6.26472	6.43529	6.22473	6.50116	6.48966	6.1766	6.58104	6.15596	6.6262	6.58305	6.17443	6.63037	6.14928	6.34198	6.53022	5.84234	6.28568	6.57451	6.75961	6.89981	6.22062	6.22457	6.30693	6.66479	6.57032	6.58502	6.15427	6.3209	6.22423	6.51233	6.22277	6.20247	180	456	-0.114208	0.909073
Olink ONCOLOGY III	GPA33	8.24945	6.3755	6.72435	6.36154	7.88651	5.70949	8.20716	6.86998	7.82081	8.30764	6.91667	5.80645	7.43626	8.15279	7.39528	7.00186	7.5912	6.80867	6.14941	7.70697	8.01886	8.06149	6.19756	9.01195	7.94314	4.68833	4.73286	7.9197	6.97791	5.37857	3.6964	8.52061	6.25153	8.57771	4.48719	8.49078	5.2204	5.7867	8.13355	160	296	-0.685248	0.493187
Olink ONCOLOGY III	HLA-E	1.79395	2.01417	1.95139	1.79562	2.71284	2.2812	1.94362	1.90962	1.73255	1.54824	2.09623	0.70672	2.01513	2.09872	1.34162	2.13261	1.65615	0.97881	1.56437	1.97521	2.07383	1.95485	1.45031	1.97807	1.83642	1.45716	2.02868	2.34771	1.65424	2.11543	1.22265	0.22412	1.98241	1.98503	1.47219	1.32936	0.57813	1.66917	1.90403	149	285	-0.99932	0.317639
Olink ONCOLOGY III	PCDH1	4.63009	5.02941	4.64453	4.50396	4.89663	4.87922	4.49215	4.55803	4.65492	4.39857	4.64571	4.687	4.62407	4.85344	4.54472	4.62038	4.79135	4.49672	4.72884	4.80647	4.7058	4.66336	4.43076	4.57851	4.7304	4.52178	4.51948	4.55679	4.4277	4.86706	4.51597	4.59263	4.82986	4.6964	4.55682	4.34019	4.53646	4.81404	4.44304	139	275	-1.28484	0.198848
Olink ONCOLOGY III	NPY	6.56706	6.97191	5.17205	5.57327	6.07568	6.8123	5.29455	6.229	6.6701	6.39354	6.69938	5.99153	5.18322	6.86311	4.98135	5.74613	6.78673	5.36501	5.95595	6.36771	6.15975	7.01489	4.95303	6.30341	5.33026	4.16091	4.97614	6.02403	5.55236	6.87319	3.83882	4.81562	5.93759	6.08544	5.75818	5.00385	5.54033	6.38416	5.48898	111	247	-2.0843	0.0371332
Measurement below lower limit of detection
